# Supplementary material for: Integrating BSA-Seq with RNA-Seq Reveals a Novel Fasciated Ear5 Mutant in Maize
Source: Int J Mol Sci. 2023 Jan 7;24(2):1182. doi: 10.3390/ijms24021182 (PMC9867142; doi:10.3390/ijms24021182)
Supplement: Supplementary file 1 [file ijms-24-01182-s001.zip]

Archive with 5 entries (5 files):
- supplementary figureS1.pptx
- supplementary figureS2.pptx
- supplementary tableS1.xlsx
- supplementary tableS2.xlsx
- supplementary tableS3.xlsx
