# Supplementary material for: Integrating BSA-Seq with RNA-Seq Reveals a Novel Fasciated Ear5 Mutant in Maize
Source: Int J Mol Sci. 2023 Jan 7;24(2):1182. doi: 10.3390/ijms24021182 (PMC9867142; doi:10.3390/ijms24021182)
Supplement: Supplementary file 1 [file ijms-24-01182-s001.zip › supplementary tableS1.xlsx]

## Sheet: Sheet1
Supplementary table1. Statistics of BSA-seq data
ID	Clean Reads	Clean Base(Gb)	Number of reads mapped	Mapping ratio (%)	Depth(x)	Q30(%)	GC(%)	Properly paired read	Properly paired ratio(%)
B73	refer to B73 genome.(ftp://ftp.ensemblgenomes.org/pub/plants/release-41/fasta/zea_mays/dna/)
fea5	744605043	110.31	740245633	99.41	44.124	92.48	45.96	649084490	88.55
Normal pools	1200860828	179.06	1195812848	99.58	71.624	95.1	49.05	1088060342	91.54
Mutant pools	1250227012	186.44	1243056015	99.43	74.576	95.65	48.43	1121116620	90.62
