# Supplementary material for: Integrating BSA-Seq with RNA-Seq Reveals a Novel Fasciated Ear5 Mutant in Maize
Source: Int J Mol Sci. 2023 Jan 7;24(2):1182. doi: 10.3390/ijms24021182 (PMC9867142; doi:10.3390/ijms24021182)
Supplement: Supplementary file 1 [file ijms-24-01182-s001.zip › supplementary tableS2.xlsx]

## Sheet: Sheet1
Supplementary table2. Statistics of RNA-seq data
Sample	Clean Reads Pairs	Clean base(bp)	Length	Q20(%)	Q30(%)	GC(%)
Normal-1	21982310	6594693000	150;150	98.2;94.8	93.0;86.3	50.9;51.1
Normal-2	19035535	5710660500	150;150	97.9;94.2	91.8;84.1	51.4;51.5
Normal-3	18285597	5485679100	150;150	97.7;93.9	91.4;83.2	51.5;51.6
fea5-1	24525091	7357527300	150;150	97.8;96.0	91.2;88.7	49.9;50.1
fea5-2	23956257	7186877100	150;150	97.9;95.4	91.5;87.2	50.6;50.9
fea5-3	22135094	6640528200	150;150	97.8;95.4	91.5;87.1	53.1;53.2
