# Supplementary material for: Integrating BSA-Seq with RNA-Seq Reveals a Novel Fasciated Ear5 Mutant in Maize
Source: Int J Mol Sci. 2023 Jan 7;24(2):1182. doi: 10.3390/ijms24021182 (PMC9867142; doi:10.3390/ijms24021182)
Supplement: Supplementary file 1 [file ijms-24-01182-s001.zip › supplementary tableS3.xlsx]

## Sheet: Sheet1
Supplementary table 3. Oligos used as primers in this research
Name	Sequences(5' 3')	Note
Zm00001d042721-F	GCGACAGAAACGAATGATCAAA	qPCR (RNA-seq)
Zm00001d042721-R	ATTCTAGCTCGGCGATATAAGC
Zm00001d033049-F	CGCTCTGATACAGCTTGTTACT
Zm00001d033049-F	TCCATGTACAATCGTCTGTTCT
Zm00001d002410-F	GGACAACTACATGGTCTACGAT
Zm00001d002410-F	CGTCGTATATAGTGTGCACTGA
Zm00001d026308-F	GAGATCCCCTAGCTAGCGTAG
Zm00001d026308-F	AATCTAGAGAAGCAAGAACGCT
Zm00001d018380-F	GCCATTTTGACCCACGTATATC
Zm00001d018380-R	CTAGACGCTGATGGGAGACG
Zm00001d053642-F	GAGTGCCTCTTCGAGATCC
Zm00001d031445-R	GAATTCCTCGTTCAGGTCGG
Zm00001d048841-F	AAGTCATGTAGAAAACGTGCAC
Zm00001d048841-R	GACTAGCTGCTAGACTGAAGAG
Zm00001d049715-F	CAAGAAGGCGTACATTCTTCTG
Zm00001d049715-R	CCAGGCCCTAACTAGCTTAATT
Zm00001d026308-F	GAGATCCCCTAGCTAGCGTAG
Zm00001d026308-R	AATCTAGAGAAGCAAGAACGCT
Zm00001d015354-F	CGGTTTTAGCCCTACTACTAGG
Zm00001d015354-R	CTACTACACTAGCAAGCCGTAA
Zm00001d041418-F	CAAGAGGCTGAGGATCATGAAA
Zm00001d041418-R	GATAGACGCCTCATCATCAGTT
Fea2-qPCR-F	TTTGTCGAATAACCGATTGTCC
Fea2-qPCR-R	GAACCTTGAGACTAGCTAGTGC
Fea3-qPCR-F	GTTGGTGTCCCTCCTACAATAG
Fea3-qPCR-R	AACTACTTCGTGCTAACCTACC
ZmACTIN F	CAATGGCACTGGAATGGT
ZmACTIN R	ATCTTCAGGCGAAACACG
Fea2-cDNA-F	GCAAAACCCTAACCACTCAG	gene cloning
Fea2-cDNA-R	AGACAGCACTTCCTCTTGGC
Fea3-cDNA-F	ATGAGGCGCGCTCGCGGTCG
Fea3-cDNA-R	CTATTGTAGGAGGGACACCA
